# Supplementary material for: Non-tuberculous mycobacterial disease associated with Mycobacterium montefiorense in salamanders
Source: Front Vet Sci. 2023 Oct 26;10:1248288. doi: 10.3389/fvets.2023.1248288 (PMC10637390; doi:10.3389/fvets.2023.1248288)
Supplement: Supplementary file 2 [file Data_Sheet_2.xlsx]

## Sheet: S2 Table
S2 Table . Results of pathological and genetical examinations and culture in salamanders examined.
No.	species	Sex	Body weight (g)	Date collected	Culture				Note
					Strain	Originated	BLAST analysis
							16S rRNA (%)a	hsp65 (%)b
1	Hynobius hidamontanus		3.3	10/20/2014	NJB14191	Liver	M. montefiorense (100)	M. montefiorense (99.5)
2	H. hidamontanus		3.4	10/20/2014	NJB14192	Liver	M. montefiorense (100)	M. montefiorense (99.5)
3	H. hidamontanus		4.5	10/20/2014	NJB14194	Liver	M. montefiorense (100)	M. montefiorense (99.5)
4	H. hidamontanus		3.5	10/20/2014	NJB14195	Liver	M. montefiorense (100)	M. montefiorense (99.5)
5	H. hidamontanus		4.2	10/20/2014	NJB14197	Liver	M. montefiorense (100)	M. montefiorense (99.5)
6	Hynobius lichenatus	female	4.5	3/28/2018	NA	NA	NA	NA	The sequence for hsp65 directly from the liver tissue matched (99.5%) that of M. montefiorense
7	H. lichenatus		3.6	8/26/2018	NJB18183	Liver	NE	M. montefiorense (99.5)
8	H. lichenatus		ND	8/28/2018	NJB18182	Liver	NE	M. montefiorense (99.5)
9	H. lichenatus		ND	8/28/2018	NJB18185	Liver	NE	M. montefiorense (99.5)
NE, not examined; NA, not applicable
+ Acid-fast bacilli were observed
a Sequence similarity of the 16S rRNA gene. The analysis was performed according to the methods as described by Komine et al. (2021).
b Sequence similarity of the hsp65 gene

## Sheet: S3 Table
S3 Table. Single nucleotide polymorphisms (SNPs) matrix in 10 strains of Mycobacterium montefiorense
	ATCC BAA-256	NJB14191	NJB14192	NJB14194	NJB14195	NJB14197	NJB18182	NJB18183	NJB18185	BS
ATCC BAA-256	0
NJB14191	88493	0
NJB14192	88492	1	0
NJB14194	88493	2	1	0
NJB14195	88492	1	0	1	0
NJB14197	88494	3	2	3	2	0
NJB18182	88493	2	1	2	1	3	0
NJB18183	88493	2	1	2	1	3	0	0
NJB18185	88492	1	0	1	0	2	1	1	0
BS	88499	14	13	14	13	15	14	14	13	0

## Sheet: S4 Table
S4 Table. Single nucleotide polymorphisms (SNPs) matrix in 9 strains of Mycobacterium montefiorense
	BS	NJB14191	NJB14192	NJB14194	NJB14195	NJB14197	NJB18182	NJB18183	NJB18185
BS	0	19	18	19	18	20	19	19	18
NJB14191	19	0	1	2	1	3	2	2	1
NJB14192	18	1	0	1	0	2	1	1	0
NJB14194	19	2	1	0	1	3	2	2	1
NJB14195	18	1	0	1	0	2	1	1	0
NJB14197	20	3	2	3	2	0	3	3	2
NJB18182	19	2	1	2	1	3	0	0	1
NJB18183	19	2	1	2	1	3	0	0	1
NJB18185	18	1	0	1	0	2	1	1	0
